# Supplementary material for: Trauma Recovery Rubric: A Mixed-Method Analysis of Trauma Recovery Pathways in Four Countries
Source: Int J Environ Res Public Health. 2022 Aug 19;19(16):10310. doi: 10.3390/ijerph191610310 (PMC9408383; doi:10.3390/ijerph191610310)
Supplement: Supplementary file 1 [file ijerph-19-10310-s001.zip]

Archive with 1 entries (1 files):
- ijerph-1844208-supplementary.pdf
